# Supplementary material for: Feeling What an Insect Feels
Source: PLoS One. 2014 Oct 1;9(10):e108895. doi: 10.1371/journal.pone.0108895 (PMC4182749; doi:10.1371/journal.pone.0108895)
Supplement: Data S1 — Raw data underlying the findings. This compressed archive contains all the experimental data related to our study. It is composed of a Guidelines file (pdf) and fourteen data files in Matlab format (mat). Those data are used within the manuscript in Figs. 4, 5A, 5B, 5C, 6B, 6C, and 7. (ZIP) [file pone.0108895.s001.zip]

Archive with 16 entries (15 files):
- Experimental data/
- Experimental data/data_sensor_reliability_pos_Fig5A.mat
- Experimental data/data_sensor_reliability_time.mat
- Experimental data/Handle_force_pos.mat
- Experimental data/Handle_force_time.mat
- Experimental data/insect_force_interaction_Fig7.mat
- Experimental data/Int_force_droplet_probe_pos.mat
- Experimental data/Int_force_droplet_probe_time.mat
- Experimental data/Int_force_probe140.mat
- Experimental data/Int_force_probe200.mat
- Experimental data/Int_force_probe80.mat
- Experimental data/magnetic_force_closed_loop_Fig4.mat
- Experimental data/magnetic_force_open_loop_Fig4.mat
- Experimental data/Noise_spectral_density_Fig5C.mat
- Experimental data/Unloaded_force_sensor.mat
- Experimental data/Data_Guidelines.pdf
